# Supplementary material for: Introducing synthetic thermostable RNase inhibitors to single-cell RNA-seq
Source: Nat Commun. 2024 Sep 27;15:8373. doi: 10.1038/s41467-024-52717-4 (PMC11437267; doi:10.1038/s41467-024-52717-4)
Supplement: Supplementary file 4 — Supplementary Data 1 [file 41467_2024_52717_MOESM4_ESM.xlsx]

## Sheet: Sheet1
Supplementary Data 1. P-value statistics.
Mann Whitney U-test P-values (MWU P) for the comparison of RRI with specific concentrations of SEQURNA, relating to main figures.
Figure 1b	0	0.075	0.75	1.5	3	6	9	12	18
MWU P =	0.0166667	0.2	0.8	0.116667	0.833333	0.383333	0.0121212	0.0238095	0.0357143
Signif	*						*	*	*
t.test P =	4.88472e-06	0.000897972	0.658646	0.0513847	0.978526	0.139136	0.000385006	0.000121369	9.96996e-06
Signif	*	*					*	*	*
Figure 1c	0	0.075	0.75	1.5	3	6	9	12	18
MWU P =	0.0166667	0.2	0.2	0.833333	0.0333333	0.0666667	0.0121212	0.0952381	0.142857
Signif	*				*		*
t.test P =	3.34039e-21	6.94232e-14	6.28626e-07	0.380988	0.129603	0.0476391	0.0426571	0.122903	0.235065
Signif	*	*	*			*	*
Figure 1f	0	0.075	0.15	0.3	0.75	1.5	3	4.5	6	9	12	18	24	30
MWU P =	5.94371e-05	0.000445778	0.0224375	0.0531434	0.176513	0.922539	0.0480886	0.00403346	0.00605583	0.403281	0.0553954	0.538072	0.250869	0.176513
Signif	*	*	*				*	*	*
Figure 1g	0	0.075	0.15	0.3	0.75	1.5	3	4.5	6	9	12	18	24	30
MWU P =	3.36828e-06	0.038166	0.250634	0.667428	0.663383	0.0500594	0.0540682	0.0146886	0.562828	0.671658	0.168594	1.68414e-05	4.04193e-05	3.36828e-06
Signif	*	*						*				*	*	*
Figure 2b	0	0.15	0.3	0.75	3	4.5	6	9	12	18	24
MWU P =	0.00793651	0.015873	0.0952381	0.730159	0.792208	0.555556	1	0.25	0.0357143	0.015873	0.0357143
Signif	*	*							*	*	*
t.test P =	1.5225e-05	0.000788598	0.00129896	0.134706	0.515887	0.70678	0.924352	0.268878	0.0203141	0.000958094	0.000214353
Signif	*	*	*						*	*	*
Figure 2c	0	0.15	0.3	0.75	3	4.5	6	9	12	18	24
MWU P =	0.00793651	0.015873	0.0952381	0.285714	0.792208	0.0634921	0.0357143	0.0357143	0.0357143	0.031746	0.0357143
Signif	*	*					*	*	*	*	*
t.test P =	1.02653e-06	0.00264736	0.000439701	0.104846	0.935157	0.526246	0.401081	0.337028	0.298517	0.369227	0.428332
Signif	*	*	*
Figure 2d	0	0.15	0.3	0.75	3	4.5	6	9	12	18	24
MWU P =	5.55502e-20	1.75304e-14	3.81442e-08	0.00505745	0.115338	0.0334726	0.210598	0.000269997	8.09148e-10	4.84572e-14	9.19916e-17
Signif	*	*	*	*		*		*	*	*	*
Figure 3b	0	0.006	0.015	0.03	0.06	0.15	0.3	0.6	1.5	2.25	3	6	9
MWU P =	0.00793651	0.25	0.785714	0.392857	0.0357143	0.015873	0.285714	0.730159	1	0.25	0.00793651	0.0357143	0.0357143
Signif	*				*	*					*	*	*
t.test P =	0.000893619	0.0926569	0.827999	0.551846	0.0231209	0.0356882	0.0653819	0.119746	0.961884	0.147802	2.23032e-05	3.26683e-05	1.2606e-05
Signif	*				*	*					*	*	*
Figure 3d	0.15	0.3	0.6
MWU P =	0.00786587	7.8222e-05	0.571924
Signif	*	*
t.test P =	0.00114735	3.86217e-05	0.397193
Signif	*	*
Figure 3e	0	0.006	0.015	0.03	0.06	0.15	0.3	0.6	1.5	2.25	3	6	9		0.15	0.3	0.6
MWU P =	0.221462	0.742986	0.00786713	0.185751	1.120746-1	0.000102485	0.0275358	0.202643	0.215228	0.000977435	1.52963e-06	8.22707e-05	8.22707e-05		0.000185898	6.23781e-06	0.315173
Signif			*			*	*			*	*	*	*		*	*
Figure 3h	0	0.006	0.015	0.03	0.06	0.15	0.3	0.6	1.5	2.25	3	6	9		0.15	0.3	0.6
MWU P =	0.0100833	0.167174	0.606468	0.844582	0.0229021	0.0636786	0.0274304	0.275614	0.0475838	0.000148374	1.52693e-06	8.22707e-05	8.22707e-05		0.119447	0.854567	0.104694
Signif	*				*		*		*	*	*	*	*
Figure 4b	0.0025	0.01	0.025	0.1	0.25	1	2.5
MWU P =	0.000621601	0.0001554	0.0379176	0.00454464	0.878477	0.0649573	0.00134829
Signif	*	*	*	*			*
Figure 4c	0	0.06	0.15	0.3	0.6	1.5	3
MWU P =	1.64716e-08	5.04218e-07	1.12867e-05	6.52416e-11	1.2656e-17	6.28604e-29	1.41447e-30
Signif	*	*	*	*	*	*	*
Figure 4e	0	0.06	0.15	0.3	0.6	1.5	3
MWU P =	1.77102e-06	0.0421057	0.91416	0.0411946	3.28791e-20	1.1192e-31	1.21387e-31
Signif	*	*		*	*	*	*
Figure 4f	0	0.06	0.15	0.3	0.6		0	0.06	0.15	0.3	0.6		0	0.06	0.15	0.3	0.6		0	0.06	0.15	0.3	0.6
MWU P =	0.000298138	6.87628e-16	8.20092e-10	2.59835e-18	8.20735e-10		0.0472604	0.00663117	7.49209e-05	3.16722e-06	0.402328		0.0127221	0.0029575	0.00181041	5.23445e-10	0.276617		0.00386708	0.00150723	0.0703644	1.60805e-12	0.0152346
Signif	*	*	*	*	*		*	*	*	*			*	*	*	*			*	*		*	*
Figure 4g	0	0.06	0.15	0.3	0.6		0	0.06	0.15	0.3	0.6		0	0.06	0.15	0.3	0.6		0	0.06	0.15	0.3	0.6
MWU P =	0.638988	0.119496	0.0732437	0.204176	0.673381		0.289566	0.260263	0.499251	0.0526601	0.912951		0.989303	1.65231e-05	0.000117224	9.19268e-13	0.00309379		0.628532	2.48859e-05	3.79091e-07	7.15132e-08	0.84318
Signif														*	*	*	*			*	*	*
Figure 4h	0	0.06	0.15	0.3	0.6		0	0.06	0.15	0.3	0.6		0	0.06	0.15	0.3	0.6		0	0.06	0.15	0.3	0.6		0	0.06	0.15	0.3	0.6
MWU P =	0.000298138	6.87628e-16	8.20092e-10	2.59835e-18	8.20735e-10		0.328796	3.23808e-05	0.000159171	1.1903e-08	0.025027		0.802461	2.75169e-06	7.64608e-09	3.46594e-11	0.0224236		0.592634	2.4838e-08	5.17013e-21	7.20684e-06	0.231945		0.481173	7.69612e-11	1.25053e-12	3.4144e-11	0.000323956
Signif	*	*	*	*	*			*	*	*	*			*	*	*	*			*	*	*				*	*	*	*
Figure 4i	0	0.06	0.15	0.3	0.6		0	0.06	0.15	0.3	0.6		0	0.06	0.15	0.3	0.6		0	0.06	0.15	0.3	0.6		0	0.06	0.15	0.3	0.6
MWU P =	0.638988	0.119496	0.0732437	0.204176	0.673381		0.531938	5.57188e-05	7.40694e-06	1.06024e-06	0.143506		0.776479	1.43224e-06	2.64082e-11	3.75574e-05	1.98327e-06		0.384808	2.1268e-05	9.57329e-14	0.00112665	0.370732		0.918018	6.35781e-09	1.75004e-10	8.92849e-10	1.09092e-05
Signif								*	*	*				*	*	*	*			*	*	*				*	*	*	*
