# Supplementary material for: Introducing synthetic thermostable RNase inhibitors to single-cell RNA-seq
Source: Nat Commun. 2024 Sep 27;15:8373. doi: 10.1038/s41467-024-52717-4 (PMC11437267; doi:10.1038/s41467-024-52717-4)
Supplement: Supplementary file 7 — Source Data [file 41467_2024_52717_MOESM7_ESM.xlsx]

## Sheet: Figure 1a
Figure 1a
	SEQURNA (U/µl)	Replicate	cDNA yield
	0	1	411.934
	0	2	613.848
	0	3	273.168
	0	4	303.013
	0	5	130.62
	0	6	165.869
	0	7	79.5321
	0.075	1	498.2
	0.075	2	449.196
	0.75	1	2169.58
	0.75	2	1978.77
	1.5	1	3738.34
	1.5	2	3984
	1.5	3	2351.58
	1.5	4	2698.42
	1.5	5	3580
	1.5	6	2506.41
	1.5	7	2699.58
	3	1	2307.3
	3	2	2911.49
	3	3	2441.05
	3	4	2475.04
	3	5	3079.47
	3	6	1078.93
	3	7	1897.94
	4.5	1	2237.05
	4.5	2	2385.82
	4.5	3	2352.05
	4.5	4	1446.67
	6	1	2389.04
	6	2	2431.43
	6	3	2274.46
	6	4	506.748
	6	5	1817.45
	6	6	2245.1
	6	7	361.53
	9	1	606.856
	9	2	814.432
	9	3	1152.55
	9	4	372.06
	9	5	492.106
	9	6	1595.75
	9	7	1449.9
	9	8	226.281
	12	1	558.366
	12	2	687.914
	12	3	870.105
	12	4	1280.36
	12	5	279.05
	12	6	77.8285
	18	1	120.856
	18	2	820.678
	18	3	109.436
	18	4	138.104
	18	5	76.8404
	RRI	1	2685.39
	RRI	2	1846.97
	RRI	3	2375.22

## Sheet: Figure 1b
Figure 1b
	SEQURNA (U/µl)	Replicate	%Primer-dimer
	0	1	0.684825
	0	2	0.754632
	0	3	0.72617
	0	4	0.698298
	0	5	0.889905
	0	6	0.844219
	0	7	0.950647
	0.075	1	0.614261
	0.075	2	0.731068
	0.75	1	0.425048
	0.75	2	0.404936
	1.5	1	0.166662
	1.5	2	0.179813
	1.5	3	0.0770509
	1.5	4	0.0759317
	1.5	5	0.051897
	1.5	6	0.200792
	1.5	7	0.269529
	3	1	0.0231999
	3	2	0.0290223
	3	3	0.0709493
	3	4	0.0664811
	3	5	0.062025
	3	6	0.0803462
	3	7	0.0176545
	4.5	1	0.0350183
	4.5	2	0.031561
	4.5	3	0.0415118
	4.5	4	0.0277123
	6	1	0.0270333
	6	2	0.0111194
	6	3	0.0366443
	6	4	0.0155555
	6	5	0.0123933
	6	6	0.0840636
	6	7	0.0265349
	9	1	0.0222023
	9	2	0.0146426
	9	3	0.0116472
	9	4	0.0283511
	9	5	0.0208321
	9	6	0.0211884
	9	7	0.0502199
	9	8	0.0713999
	12	1	0.0441579
	12	2	0.024745
	12	3	0.0109156
	12	4	0.0252095
	12	5	0.0237197
	12	6	0.155058
	18	1	0.0797322
	18	2	0.0142863
	18	3	0.0799562
	18	4	0.0592076
	18	5	0.0700342
	RRI	1	0.0722369
	RRI	2	0.0807491
	RRI	3	0.179973

## Sheet: Figure 2b
Figure 2b
	SEQURNA (U/µl)	Replicate	cDNA yield
	0	1	1668.69
	0	2	1115.24
	0	3	1142.85
	0	4	761.773
	0	5	599.856
	0.15	1	4357.64
	0.15	2	2524.09
	0.15	3	1405.34
	0.15	4	1585.77
	0.15	5	1619.49
	0.3	1	744.527
	0.3	2	6353.2
	0.3	3	2195.65
	0.3	4	1808.98
	0.3	5	1221.3
	0.75	1	5957.24
	0.75	2	3661.54
	0.75	3	6084.58
	0.75	4	1187.07
	3	1	5398.16
	3	2	4919.02
	3	3	5848.19
	3	4	5196.63
	3	5	6579.16
	3	6	10200
	4.5	1	7415.39
	4.5	2	6738.53
	4.5	3	5914.82
	4.5	4	4501.21
	6	1	7509.25
	6	2	4663.23
	6	3	5424.69
	9	1	5344.12
	9	2	3733.98
	9	3	4516.21
	12	1	2348.7
	12	2	4093.81
	12	3	2878.35
	18	1	2679.69
	18	2	1428.71
	18	3	1372.12
	18	4	3146.81
	24	1	1234.58
	24	2	840.808
	24	3	1753.66
	RRI	1	5813.56
	RRI	2	4157.23
	RRI	3	4927.26
	RRI	4	8044.23
	RRI	5	5862.63

## Sheet: Figure 2c
Figure 2c
	SEQURNA (U/µl)	Replicate	%Primer-dimer
	0	1	0.356843
	0	2	0.421196
	0	3	0.555141
	0	4	0.670222
	0	5	0.673734
	0.15	1	0.164815
	0.15	2	0.248718
	0.15	3	0.446841
	0.15	4	0.487248
	0.15	5	0.432154
	0.3	1	0.580903
	0.3	2	0.108036
	0.3	3	0.362194
	0.3	4	0.444953
	0.3	5	0.502397
	0.75	1	0.14492
	0.75	2	0.138403
	0.75	3	0.165788
	0.75	4	0.572455
	3	1	0.0494679
	3	2	0.221769
	3	3	0.104782
	3	4	0.143349
	3	5	0.146819
	3	6	0.102732
	4.5	1	0.0971052
	4.5	2	0.0738653
	4.5	3	0.0927145
	4.5	4	0.0830197
	6	1	0.0368113
	6	2	0.0767796
	6	3	0.0837788
	9	1	0.0487084
	9	2	0.0678268
	9	3	0.0513496
	12	1	0.0565796
	12	2	0.0298334
	12	3	0.0619075
	18	1	0.0370814
	18	2	0.0712449
	18	3	0.0952736
	18	4	0.0641906
	24	1	0.0882695
	24	2	0.065126
	24	3	0.0556115
	RRI	1	0.123337
	RRI	2	0.0894614
	RRI	3	0.17586
	RRI	4	0.12759
	RRI	5	0.15162

## Sheet: Figure 3b
Figure 3b
	SEQURNA (U/µl)	Data	Replicate	cDNA yield
	0	Bulk	1	2490.88
	0	Bulk	2	2010.87
	0	Bulk	3	1982.47
	0	Bulk	4	924.151
	0	Bulk	5	2432.49
	0.006	Bulk	1	1916.3
	0.006	Bulk	2	2884.07
	0.006	Bulk	3	5177.17
	0.015	Bulk	1	4484.4
	0.015	Bulk	2	3849.71
	0.015	Bulk	3	6019.37
	0.03	Bulk	1	4997.5
	0.03	Bulk	2	5484.71
	0.03	Bulk	3	6249.71
	0.06	Bulk	1	6059.33
	0.06	Bulk	2	8204.69
	0.06	Bulk	3	7604.46
	0.15	Bulk	1	5751.82
	0.15	Bulk	2	9423.89
	0.15	Bulk	3	6664.61
	0.15	Bulk	4	5895.81
	0.3	Bulk	1	3988.01
	0.3	Bulk	2	8220.83
	0.3	Bulk	3	8488.78
	0.3	Bulk	4	6039.18
	0.6	Bulk	1	4452.01
	0.6	Bulk	2	6444.82
	0.6	Bulk	3	4580.05
	0.6	Bulk	4	10170.7
	1.5	Bulk	1	4805.73
	1.5	Bulk	2	4568.94
	1.5	Bulk	3	5753.7
	2.25	Bulk	1	3543.34
	2.25	Bulk	2	2115.83
	2.25	Bulk	3	5038.09
	3	Bulk	1	500.066
	3	Bulk	2	929.12
	3	Bulk	3	142.312
	3	Bulk	4	1552.59
	3	Bulk	5	1528.72
	6	Bulk	1	276.113
	6	Bulk	2	171.55
	6	Bulk	3	817.978
	9	Bulk	1	1.48029
	9	Bulk	2	109.203
	9	Bulk	3	257.294
	RRI	Bulk	1	4809.73
	RRI	Bulk	2	5576.41
	RRI	Bulk	3	5625.24
	RRI	Bulk	4	4978.6
	RRI	Bulk	5	3991.18

## Sheet: Figure 3d
Figure 3d
	SEQURNA (U/µl)	Data	Replicate	cDNA yield
	0.15	Single-cell	1	1241.35
	0.15	Single-cell	2	3101.56
	0.15	Single-cell	3	4640.89
	0.15	Single-cell	4	3128.37
	0.15	Single-cell	5	2453.41
	0.15	Single-cell	6	6260.85
	0.15	Single-cell	7	5286.77
	0.15	Single-cell	8	6620.11
	0.15	Single-cell	9	6085.65
	0.15	Single-cell	10	4309.51
	0.15	Single-cell	11	6422.86
	0.15	Single-cell	12	2967.92
	0.15	Single-cell	13	5536.74
	0.15	Single-cell	14	3992.51
	0.3	Single-cell	1	5784.38
	0.3	Single-cell	2	4688.18
	0.3	Single-cell	3	5716.02
	0.3	Single-cell	4	4834.73
	0.3	Single-cell	5	4851.39
	0.3	Single-cell	6	7888.04
	0.3	Single-cell	7	3567.45
	0.3	Single-cell	8	6206.26
	0.3	Single-cell	9	6129.29
	0.3	Single-cell	10	3176.69
	0.3	Single-cell	11	4163.75
	0.3	Single-cell	12	4736.51
	0.3	Single-cell	13	3922.31
	0.3	Single-cell	14	4424.5
	0.6	Single-cell	1	2514.54
	0.6	Single-cell	2	2740.06
	0.6	Single-cell	3	178.239
	0.6	Single-cell	4	2910.56
	0.6	Single-cell	5	1212.24
	0.6	Single-cell	6	542.63
	0.6	Single-cell	7	2656.15
	0.6	Single-cell	8	1857.82
	0.6	Single-cell	9	1401.69
	0.6	Single-cell	10	3214.25
	0.6	Single-cell	11	3757.58
	RRI	Single-cell	1	816.851
	RRI	Single-cell	2	1796.87
	RRI	Single-cell	3	4319.71
	RRI	Single-cell	4	13.6186
	RRI	Single-cell	5	2163.09
	RRI	Single-cell	6	2993.57
	RRI	Single-cell	7	4037.99
	RRI	Single-cell	8	5630.49
	RRI	Single-cell	9	1449.33
	RRI	Single-cell	10	2495.17
	RRI	Single-cell	11	3820.86
	RRI	Single-cell	12	2499.64
	RRI	Single-cell	13	1520.09
	RRI	Single-cell	14	2537.98

## Sheet: Figure 4b
Figure 4b
	SEQURNA (U/µl)	Replicate	Library yield (ng/µl)
	0	1	14.4722
	0	2	4.95446
	0	3	9.01825
	0	4	15.8623
	0	5	12.7622
	0	6	4.11995
	0	7	10.3785
	0	8	12.9882
	0.025	1	15.3634
	0.025	2	21.3418
	0.025	3	23.4014
	0.025	4	20.4122
	0.025	5	15.8367
	0.025	6	22.0539
	0.025	7	18.0584
	0.025	8	17.3249
	0.1	1	16.9966
	0.1	2	21.5422
	0.1	3	23.4697
	0.1	4	24.992
	0.1	5	20.6084
	0.1	6	19.2865
	0.1	7	25.7084
	0.1	8	17.6106
	0.25	1	8.55772
	0.25	2	8.66006
	0.25	3	25.5165
	0.25	4	27.5932
	0.25	5	21.8791
	0.25	6	22.3354
	0.25	7	28.7061
	0.25	8	20.9154
	1	1	15.9646
	1	2	13.8837
	1	3	23.0603
	1	4	23.6402
	1	5	17.7215
	1	6	13.0309
	1	7	24.7404
	1	8	18.2417
	2.5	1	12.1652
	2.5	2	7.59827
	2.5	3	7.28698
	2.5	4	19.5679
	2.5	5	5.47896
	2.5	6	13.581
	2.5	7	9.69626
	2.5	8	10.2208
	10	1	3.89907
	10	2	4.67302
	10	3	6.71558
	10	4	10.0289
	10	5	5.9864
	10	6	7.7731
	10	7	8.62594
	10	8	8.25922
	25	1	2.15799
	25	2	2.38954
	25	3	3.35453
	25	4	4.2466
	25	5	2.17078
	25	6	3.04964
	25	7	3.89693
	25	8	2.807

## Sheet: Figure S1a
Figure S1a
	SEQURNA (U/µl)	Melting temperature (Tm)
	0	88.7102
	0	88.7102
	0	88.7102
	0	88.7102
	0	88.7102
	0.075	88.7102
	0.075	88.7102
	0.075	88.7102
	0.075	88.7102
	0.075	88.7102
	0.15	88.5629
	0.15	88.4136
	0.15	88.4136
	0.15	88.4136
	0.15	88.4136
	0.3	88.5629
	0.3	88.5629
	0.3	88.4136
	0.3	88.4136
	0.3	88.4136
	0.375	88.4191
	0.375	88.4191
	0.375	88.4191
	0.375	88.4191
	0.375	88.4191
	0.75	88.5684
	0.75	88.4191
	0.75	88.4191
	0.75	88.4191
	0.75	88.4191
	1.5	88.4149
	1.5	88.4149
	1.5	88.4149
	1.5	88.2656
	1.5	88.2656
	3	88.4149
	3	88.4149
	3	88.4149
	3	88.2656
	3	88.2656
	6	88.7144
	6	88.7144
	6	88.7144
	6	88.7144
	6	88.7144
	9	88.7144
	9	88.7144
	9	88.7144
	9	88.7144
	9	88.7144
	12	88.4175
	12	88.4175
	12	88.4175
	12	88.4175
	12	88.4175
	15	88.4175
	15	88.4175
	15	88.4175
	15	88.4175
	15	88.4175

## Sheet: Figure S5e
Figure S5e
	SEQURNA (U/µl)	Replicate	cDNA yield	%Primer-dimer
	3	1	1910.93	0.28212
	3	2	2456.91	0.263537
	3	3	2189.11	0.266048
	3	4	1916.15	0.301689
	3	5	671.585	0.252257
	3	6	508.393	0.364799
	3	7	421.516	0.318022
	3	8	394.121	0.453892
	4.5	1	3701.93	0.127491
	4.5	2	2224.98	0.282665
	4.5	3	3620.75	0.177188
	4.5	4	447.073	0.273421
	4.5	5	158.14	0.437392
	4.5	6	303.626	0.347362
	4.5	7	531.52	0.276164
	RRI	1	2155.85	0.246136
	RRI	2	978.661	0.339046
	RRI	3	420.48	0.672425
	RRI	4	2057.29	0.223921
	RRI	5	3637.16	0.159224
	RRI	6	584.413	0.472176
	RRI	7	1282.7	0.44217

## Sheet: Figure S5f
Figure S5f
	SEQURNA (U/µl)	Replicate	cDNA yield	%Primer-dimer
	3	1	921.133	0.434969
	3	2	703.242	0.318854
	3	3	536.197	0.51463
	3	4	1062.41	0.270336
	3	5	568.721	0.518211
	3	6	745.634	0.238738
	3	7	592.356	0.463233
	3	8	464.387	0.419246
	4.5	1	621.635	0.481717
	4.5	2	2048.01	0.167902
	4.5	3	1620.34	0.202496
	4.5	4	43.1888	0.85907
	4.5	5	1140.62	0.179323
	RRI	1	3137.29	0.214124
	RRI	2	26.4167	0.946459
	RRI	3	624.182	0.608055
	RRI	4	1031.23	0.478525
	RRI	5	1202.41	0.249406
	RRI	6	480.89	0.682489
	RRI	7	1455.16	0.406688
	RRI	8	519.564	0.660348

[truncated: 1 more sheets: Figure S7a]
